# Supplementary material for: The cell surface mucin podocalyxin regulates collective breast tumor budding
Source: Breast Cancer Res. 2016 Jan 22;18:11. doi: 10.1186/s13058-015-0670-4 (PMC4722710; doi:10.1186/s13058-015-0670-4)
Supplement: Additional file 2: — Is Movie S1 showing control MCF-7 cells present little collective invasion 3-D culture, and Movie S2 showing podo-overexpressing cells send out very dynamic processes and show considerable collective invasion in 3-D culture. (ZIP 2262 kb) [file 13058_2015_670_MOESM2_ESM.zip]

Archive with 3 entries (3 files):
- Movies S1 and S2 caption.doc
- Supplemental_Movie_1_MCF-7-control.mov
- Supplemental_Movie_2_MCF-7-podo.mov
