# Supplementary material for: The cell surface mucin podocalyxin regulates collective breast tumor budding
Source: Breast Cancer Res. 2016 Jan 22;18:11. doi: 10.1186/s13058-015-0670-4 (PMC4722710; doi:10.1186/s13058-015-0670-4)
Supplement: Additional file 3: — Is Movie S3 showing collective invasion of control 4T1 cells that express considerable endogenous podocalyxin in 3-D culture, and Movie S4 showing decreased collective invasion of 4T1 cells in 3-D culture when endogenous podocalyxin is stably knocked down. (ZIP 1243 kb) [file 13058_2015_670_MOESM3_ESM.zip]

Archive with 3 entries (3 files):
- Movies S3 and S4 caption.doc
- Supplemental_Movie_3_4T1-control.mov
- Supplemental_Movie_4_4T1-podoKD.mov
